# Supplementary material for: Synthesis, In Silico Prediction and In Vitro Evaluation of Antimicrobial Activity, DFT Calculation and Theoretical Investigation of Novel Xanthines and Uracil Containing Imidazolone Derivatives
Source: Int J Mol Sci. 2021 Oct 12;22(20):10979. doi: 10.3390/ijms222010979 (PMC8539769; doi:10.3390/ijms222010979)
Supplement: Supplementary file 1 [file ijms-22-10979-s001.zip]

Archive with 1 entries (1 files):
- ijms-1395579-supplementary.pdf
